# Supplementary material for: Oscillation of Autophagy Induction under Cellular Stress and What Lies behind It, a Systems Biology Study
Source: Int J Mol Sci. 2023 Apr 21;24(8):7671. doi: 10.3390/ijms24087671 (PMC10143760; doi:10.3390/ijms24087671)
Supplement: Supplementary file 1 [file ijms-24-07671-s001.zip]

Archive with 1 entries (1 files):
- ijms-2346432-SI.pdf
